# Supplementary material for: Transcriptomic Analysis of Extracellular Vesicles in the Search for Novel Plasma and Thrombus Biomarkers of Ischemic Stroke Etiologies
Source: Int J Mol Sci. 2024 Apr 16;25(8):4379. doi: 10.3390/ijms25084379 (PMC11050408; doi:10.3390/ijms25084379)
Supplement: Supplementary file 1 [file ijms-25-04379-s001.zip]

Archive with 1 entries (1 files):
- ijms-2946263-supplementary.pdf
